# Supplementary material for: Predicting Antigenic Peptides from Rocio Virus NS1 Protein for Immunodiagnostic Testing Using Immunoinformatics and Molecular Dynamics Simulation
Source: Int J Mol Sci. 2022 Jul 12;23(14):7681. doi: 10.3390/ijms23147681 (PMC9322101; doi:10.3390/ijms23147681)
Supplement: Supplementary file 1 [file ijms-23-07681-s001.zip]

Archive with 6 entries (5 files):
- supplementary_files/
- __MACOSX/._supplementary_files
- supplementary_files/Supplementary file_rev_new.pptx
- __MACOSX/supplementary_files/._Supplementary file_rev_new.pptx
- supplementary_files/Flavivirus NS1 protein sequences - Amino acid identity with ROCV.xlsx
- __MACOSX/supplementary_files/._Flavivirus NS1 protein sequences - Amino acid identity with ROCV.xlsx
