# Supplementary material for: Predicting Antigenic Peptides from Rocio Virus NS1 Protein for Immunodiagnostic Testing Using Immunoinformatics and Molecular Dynamics Simulation
Source: Int J Mol Sci. 2022 Jul 12;23(14):7681. doi: 10.3390/ijms23147681 (PMC9322101; doi:10.3390/ijms23147681)
Supplement: Supplementary file 1 [file ijms-23-07681-s001.zip › supplementary_files/Flavivirus NS1 protein sequences - Amino acid identity with ROCV.xlsx]

## Sheet: Rocio Virus
Description	Query Cover	E value	Per. Ident	Acc. Len
gb:YP_009553341|ncbiId:YP_009553341.1|UniProtKB:-N/A-|Organism:Rocio virus|Strain Name:SPH 34675|Protein Name:polyprotein|Gene Symbol:POLY	1	0.0	100.00%	3425
gb:ATG32103|ncbiId:ATG32103.1|UniProtKB:A0A291FH38|Organism:Rocio virus|Strain Name:SpH 34675|Protein Name:polyprotein	1	0.0	100.00%	3425
gb:AAV34158|ncbiId:AAV34158.1|UniProtKB:Q32ZD4|Organism:Rocio virus|Strain Name:SPH 34675|Protein Name:polyprotein	1	0.0	100.00%	3425
Amino acid sequence of ROCV NS1:
DTGCAIDITRRELKCGSGIFIHNDVETWRDNYKYHPSTPKNFAKIIHKAYKEGICGVRSASRLEHEMWKHIAPELNAILEDNEVDLSVVVEEHKGIYKKAPLRLENTSDEMHFGWKNWGKSFLFKTQMANSTFVVDGPETKECPTERRAWNSLEIEDFGVGIMSTKVFLKVNGDKTEVCDSMVMGTAIKGNRAVHSDLGYWIESGKNTSWRLERAVLGEVRSCTWPESHTLWNEGVEDSDLIIPPTLGGPRTHHNKREGYKTQLKGPWNEEGPIIIEFGECPGTKVTQEESCRNRAASARTTTASGKVIRDWCCKNCTMPPLRFTTKNGCWYGMEIRPKHESEETLIKSKVTA

## Sheet: Ilhéus Virus
Description	Query Cover	E value	Per. Ident	Acc. Len
gb:AGJ84083|ncbiId:AGJ84083.1|UniProtKB:M9VV54|Organism:Ilheus virus|Strain Name:BrMS-MQ10|Protein Name:polyprotein	1	0.0	74.50%	3425
gb:QCH00520|ncbiId:QCH00520.1|UniProtKB:A0A4D6TY20|Organism:Ilheus virus|Strain Name:SPAR158517|Protein Name:polyprotein	1	0.0	74.50%	3425
gb:AAV34155|ncbiId:AAV34155.1|UniProtKB:Q32ZD7|Organism:Ilheus virus|Strain Name:Original|Protein Name:polyprotein	1	0.0	73.37%	3424

## Sheet: Usutu Virus
Description	Query Cover	E value	Per. Ident	Acc. Len
gb:AWI66603_1_2451_3506|ncbiId:AWI66603_1_2451_3506.1|Organism:Usutu virus|Strain Name:SAAR-1776|Protein Name:NS1|Gene Symbol:NS1	1	0.0	64.59%	352
gb:521300737_2476_3531|ncbiId:521300737_2476_3531.1|Organism:Usutu virus|Strain Name:HB81P08|Protein Name:NS1|Gene Symbol:NS1	1	0.0	64.59%	352
gb:ATW75952_1_2455_3510|ncbiId:ATW75952_1_2455_3510.1|Organism:Usutu virus|Strain Name:BD1/17-AT|Protein Name:NS1|Gene Symbol:NS1	1	0.0	64.59%	352
gb:ATW75952|ncbiId:ATW75952.1|UniProtKB:A0A2H4PXA3|Organism:Usutu virus|Strain Name:BD1/17-AT|Protein Name:polyprotein precursor	1	4e-166	64.59%	3434
gb:AWI66603|ncbiId:AWI66603.1|UniProtKB:A0A2S1TYA4|Organism:Usutu virus|Strain Name:SAAR-1776|Protein Name:polyprotein	1	4e-166	64.59%	3434
gb:AGP50646|ncbiId:AGP50646.1|UniProtKB:S4Z121|Organism:Usutu virus|Strain Name:HB81P08|Protein Name:polyprotein	1	4e-166	64.59%	3434

## Sheet: West Nile Virus
Description	Query Cover	E value	Per. Ident	Acc. Len
gb:259023874_2374_3429|ncbiId:259023874_2374_3429.1|Organism:West Nile virus|Strain Name:149WG-CA07LA|Protein Name:non-structural protein NS1|Gene Symbol:NS1	1	0.0	64.31%	352
gb:268306333_2470_3525|ncbiId:268306333_2470_3525.1|Organism:West Nile virus|Strain Name:Ita09|Protein Name:non-structural protein NS1|Gene Symbol:NS1	1	0.0	64.31%	352
gb:769468250_2470_3525|ncbiId:769468250_2470_3525.1|Organism:West Nile virus|Strain Name:BSL53-12|Protein Name:nonstructural protein NS1|Gene Symbol:NS1	1	0.0	64.31%	352
gb:769468270_2470_3525|ncbiId:769468270_2470_3525.1|Organism:West Nile virus|Strain Name:BSL195-12|Protein Name:nonstructural protein NS1|Gene Symbol:NS1	1	0.0	64.31%	352
gb:259023842_2374_3429|ncbiId:259023842_2374_3429.1|Organism:West Nile virus|Strain Name:007WG-TX05EP|Protein Name:non-structural protein NS1|Gene Symbol:NS1	1	0.0	64.02%	352
gb:297341145_2446_3501|ncbiId:297341145_2446_3501.1|Organism:West Nile virus|Strain Name:WNV_0043h_ISR00|Protein Name:non-structural protein NS1|Gene Symbol:NS1	1	0.0	64.02%	352
gb:359390909_2452_3507|ncbiId:359390909_2452_3507.1|Organism:West Nile virus|Strain Name:Italy/2011/AN-1|Protein Name:non-structural protein NS1|Gene Symbol:NS1	1	0.0	64.02%	352
gb:769468272_2470_3525|ncbiId:769468272_2470_3525.1|Organism:West Nile virus|Strain Name:BSL221-12|Protein Name:nonstructural protein NS1|Gene Symbol:NS1	1	0.0	64.02%	352
gb:76781570_2470_3525|ncbiId:76781570_2470_3525.1|Organism:West Nile virus|Strain Name:2|Protein Name:non-structural protein NS1|Gene Symbol:NS1	1	0.0	64.02%	352
gb:769468252_2470_3525|ncbiId:769468252_2470_3525.1|Organism:West Nile virus|Strain Name:BSL78-12|Protein Name:nonstructural protein NS1|Gene Symbol:NS1	1	0.0	64.02%	352
gb:90025132_2374_3429|ncbiId:90025132_2374_3429.1|Organism:West Nile virus|Strain Name:03-124FL|Protein Name:non-structural protein NS1|Gene Symbol:NS1	1	0.0	64.02%	352
gb:90025120_2374_3429|ncbiId:90025120_2374_3429.1|Organism:West Nile virus|Strain Name:03-20TX|Protein Name:non-structural protein NS1|Gene Symbol:NS1	1	0.0	64.02%	352
gb:12744409_2438_3493|ncbiId:12744409_2438_3493.1|Organism:West Nile virus|Strain Name:VLG-4|Protein Name:non-structural protein NS1|Gene Symbol:NS1	1	0.0	64.02%	352
gb:90025124_2374_3429|ncbiId:90025124_2374_3429.1|Organism:West Nile virus|Strain Name:03-82IL|Protein Name:non-structural protein NS1|Gene Symbol:NS1	1	0.0	64.02%	352
gb:90025150_2374_3429|ncbiId:90025150_2374_3429.1|Organism:West Nile virus|Strain Name:04-238CA|Protein Name:non-structural protein NS1|Gene Symbol:NS1	1	0.0	64.02%	352
gb:769468264_2470_3525|ncbiId:769468264_2470_3525.1|Organism:West Nile virus|Strain Name:BSL116-12|Protein Name:nonstructural protein NS1|Gene Symbol:NS1	1	0.0	64.02%	352
gb:259023870_2374_3429|ncbiId:259023870_2374_3429.1|Organism:West Nile virus|Strain Name:144WG-AZ06PI|Protein Name:non-structural protein NS1|Gene Symbol:NS1	1	0.0	64.02%	352
gb:90025152_2374_3429|ncbiId:90025152_2374_3429.1|Organism:West Nile virus|Strain Name:04-240CA|Protein Name:non-structural protein NS1|Gene Symbol:NS1	1	0.0	64.02%	352
gb:90025146_2374_3429|ncbiId:90025146_2374_3429.1|Organism:West Nile virus|Strain Name:04-236NM|Protein Name:non-structural protein NS1|Gene Symbol:NS1	1	0.0	64.02%	352
gb:397770648_2470_3525|ncbiId:397770648_2470_3525.1|Organism:West Nile virus|Strain Name:Ast-986|Protein Name:non-structural protein NS1|Gene Symbol:NS1	1	0.0	64.02%	352
gb:386305979_2470_3525|ncbiId:386305979_2470_3525.1|Organism:West Nile virus|Strain Name:BSL23-11|Protein Name:nonstructural protein NS1|Gene Symbol:NS1	1	0.0	64.02%	352
gb:297341149_2446_3501|ncbiId:297341149_2446_3501.1|Organism:West Nile virus|Strain Name:WNV_0304h_ISR00|Protein Name:non-structural protein NS1|Gene Symbol:NS1	1	0.0	63.74%	352
gb:386305942_2470_3525|ncbiId:386305942_2470_3525.1|Organism:West Nile virus|Strain Name:BSL4-11|Protein Name:nonstructural protein NS1|Gene Symbol:NS1	1	0.0	63.74%	352
gb:259023856_2374_3429|ncbiId:259023856_2374_3429.1|Organism:West Nile virus|Strain Name:099WG-CA05SB|Protein Name:non-structural protein NS1|Gene Symbol:NS1	1	0.0	63.74%	352
gb:259023866_2374_3429|ncbiId:259023866_2374_3429.1|Organism:West Nile virus|Strain Name:132WG-CA05LA|Protein Name:non-structural protein NS1|Gene Symbol:NS1	1	0.0	63.74%	352
gb:90025130_2374_3429|ncbiId:90025130_2374_3429.1|Organism:West Nile virus|Strain Name:03-120FL|Protein Name:non-structural protein NS1|Gene Symbol:NS1	1	0.0	63.74%	352
gb:ATB18034_1_2450_3505|ncbiId:ATB18034_1_2450_3505.1|Organism:West Nile virus|Strain Name:WNV_Cy2016|Protein Name:nonstructural protein NS1|Gene Symbol:NS1	1	0.0	63.74%	352
gb:769468282_2470_3525|ncbiId:769468282_2470_3525.1|Organism:West Nile virus|Strain Name:ARC13-12|Protein Name:nonstructural protein NS1|Gene Symbol:NS1	1	0.0	63.74%	352
gb:307950820_2470_3525|ncbiId:307950820_2470_3525.1|Organism:West Nile virus|Strain Name:twn9|Protein Name:non-structural protein NS1|Gene Symbol:NS1	1	0.0	63.74%	352
gb:90025136_2374_3429|ncbiId:90025136_2374_3429.1|Organism:West Nile virus|Strain Name:04-214CO|Protein Name:non-structural protein NS1|Gene Symbol:NS1	1	0.0	63.74%	352
gb:90025158_2374_3429|ncbiId:90025158_2374_3429.1|Organism:West Nile virus|Strain Name:04-252AZ|Protein Name:non-structural protein NS1|Gene Symbol:NS1	1	0.0	63.74%	352
gb:764700719_2409_3464|ncbiId:764700719_2409_3464.1|Organism:West Nile virus|Strain Name:Italy/2014/Pavia4|Protein Name:nonstructural protein NS1|Gene Symbol:NS1	1	0.0	63.46%	352
gb:576602749_2459_3514|ncbiId:576602749_2459_3514.1|Organism:West Nile virus|Strain Name:Italy/2013/Mantova/40.1|Protein Name:nonstructural protein NS1|Gene Symbol:NS1	1	0.0	63.46%	352
gb:764700717_2459_3514|ncbiId:764700717_2459_3514.1|Organism:West Nile virus|Strain Name:Italy/2014/Pavia5|Protein Name:nonstructural protein NS1|Gene Symbol:NS1	1	0.0	63.46%	352
gb:940382903_2374_3429|ncbiId:940382903_2374_3429.1|Organism:Kunjin virus|Strain Name:Hu6774|Protein Name:nonstructural protein NS1|Gene Symbol:NS1	1	0.0	63.46%	352
gb:764696866_2460_3515|ncbiId:764696866_2460_3515.1|Organism:West Nile virus|Strain Name:Greece/2013/Xanthi_1|Protein Name:nonstructural protein NS1|Gene Symbol:NS1	1	0.0	63.46%	352
gb:148925298_2470_3525|ncbiId:148925298_2470_3525.1|Organism:West Nile virus SPU116/89|Strain Name:SPU116/89|Protein Name:non-structural protein NS1|Gene Symbol:NS1	1	0.0	63.46%	352
gb:AQY10112_1_2428_3483|ncbiId:AQY10112_1_2428_3483.1|Organism:West Nile virus|Strain Name:Novi Sad 24/2013|Protein Name:nonstructural protein NS1|Gene Symbol:NS1	1	0.0	63.46%	352
gb:148925300_2470_3525|ncbiId:148925300_2470_3525.1|Organism:West Nile virus SA93/01|Strain Name:SA93/01|Protein Name:non-structural protein NS1|Gene Symbol:NS1	1	1e-180	63.46%	352
gb:550822490_2460_3515|ncbiId:550822490_2460_3515.1|Organism:West Nile virus|Strain Name:Greece/2012/Kavala/39.1|Protein Name:non-structural protein NS1|Gene Symbol:NS1	1	2e-180	63.46%	352
gb:QTA73117_1_2470_3525|ncbiId:QTA73117_1_2470_3525.1|Organism:West Nile virus|Strain Name:Italy/2016/Rovigo/32.2|Protein Name:nonstructural protein NS1|Gene Symbol:NS1	1	0.0	63.17%	352
gb:QTA73119_1_2470_3525|ncbiId:QTA73119_1_2470_3525.1|Organism:West Nile virus|Strain Name:Italy/2016/Vicenza/36.1|Protein Name:nonstructural protein NS1|Gene Symbol:NS1	1	0.0	63.17%	352
gb:764696880_2470_3525|ncbiId:764696880_2470_3525.1|Organism:West Nile virus|Strain Name:Greece/2013/Thessaloniki_3|Protein Name:nonstructural protein NS1|Gene Symbol:NS1	1	1e-180	63.17%	352
gb:821287517_2460_3515|ncbiId:821287517_2460_3515.1|Organism:West Nile virus|Strain Name:blood donor/Vienna/2014|Protein Name:nonstructural protein NS1|Gene Symbol:NS1	1	2e-180	63.17%	352
gb:QES86625_1_2421_3476|ncbiId:QES86625_1_2421_3476.1|Organism:West Nile virus|Strain Name:Thessaloniki_354h/2018|Protein Name:nonstructural protein NS1|Gene Symbol:NS1	1	2e-180	63.17%	352
gb:1043241858_2470_3525|ncbiId:1043241858_2470_3525.1|Organism:West Nile virus|Strain Name:Bulgaria/2015/Sofia|Protein Name:nonstructural protein NS1|Gene Symbol:NS1	1	2e-180	63.17%	352
gb:998632727_2433_3488|ncbiId:998632727_2433_3488.1|Organism:West Nile virus|Strain Name:2014/hun|Protein Name:nonstructural protein NS1|Gene Symbol:NS1	1	3e-180	63.17%	352
gb:551681911_2457_3512|ncbiId:551681911_2457_3512.1|Organism:West Nile virus|Strain Name:Italy/2013/Rovigo/32.1|Protein Name:non-structural protein NS1|Gene Symbol:NS1	1	4e-180	63.17%	352
gb:764696872_2459_3514|ncbiId:764696872_2459_3514.1|Organism:West Nile virus|Strain Name:Greece/2013/Thessaloniki_4|Protein Name:nonstructural protein NS1|Gene Symbol:NS1	1	5e-180	63.17%	352
gb:563257342_2457_3512|ncbiId:563257342_2457_3512.1|Organism:West Nile virus|Strain Name:Italy/2013/Padova/34.1|Protein Name:non-structural protein NS1|Gene Symbol:NS1	1	9e-180	63.17%	352
gb:359390911_2437_3492|ncbiId:359390911_2437_3492.1|Organism:West Nile virus|Strain Name:Italy/2011/AN-2|Protein Name:non-structural protein NS1|Gene Symbol:NS1	1	9e-180	62.89%	352
gb:148925302_2470_3525|ncbiId:148925302_2470_3525.1|Organism:West Nile virus SA381/00|Strain Name:SA381/00|Protein Name:non-structural protein NS1|Gene Symbol:NS1	1	2e-179	62.89%	352
gb:638916904_2455_3510|ncbiId:638916904_2455_3510.1|Organism:West Nile virus|Strain Name:Greece/2013/C105|Protein Name:nonstructural protein NS1|Gene Symbol:NS1	1	3e-179	62.89%	352
gb:83699611_2470_3525|ncbiId:83699611_2470_3525.1|Organism:West Nile virus|Strain Name:804994|Protein Name:non-structural protein NS1|Gene Symbol:NS1	1	2e-180	62.61%	352

## Sheet: Saint Louis Encephalitis Virus
Description	Query Cover	E value	Per. Ident	Acc. Len
gb:QJW38943_1_2466_3521|ncbiId:QJW38943_1_2466_3521.1|Organism:Saint Louis encephalitis virus|Strain Name:COAV750|Protein Name:non-structural protein NS1|Gene Symbol:NS1	1	0.0	63.17%	352
gb:QVN47839_1_2368_3423|ncbiId:QVN47839_1_2368_3423.1|Organism:Saint Louis encephalitis virus|Strain Name:u0wHxDfi|Protein Name:non-structural protein NS1|Gene Symbol:NS1	1	6e-180	63.17%	352
gb:QVN47811_1_2368_3423|ncbiId:QVN47811_1_2368_3423.1|Organism:Saint Louis encephalitis virus|Strain Name:Fa93JllY|Protein Name:non-structural protein NS1|Gene Symbol:NS1	1	7e-180	63.17%	352
gb:109692179_2466_3521|ncbiId:109692179_2466_3521.1|Organism:St. Louis encephalitis virus|Strain Name:Kern217|Protein Name:non-structural protein NS1|Gene Symbol:NS1	1	1e-179	63.17%	352
gb:QVN47846_1_2368_3423|ncbiId:QVN47846_1_2368_3423.1|Organism:Saint Louis encephalitis virus|Strain Name:6206|Protein Name:non-structural protein NS1|Gene Symbol:NS1	1	1e-179	63.17%	352
gb:54399546_2368_3423|ncbiId:54399546_2368_3423.1|Organism:St. Louis encephalitis virus|Strain Name:Argentine 66|Protein Name:non-structural protein NS1|Gene Symbol:NS1	1	5e-178	63.17%	352
gb:QCF29626_1_2466_3521|ncbiId:QCF29626_1_2466_3521.1|Organism:Saint Louis encephalitis virus|Strain Name:95A49|Protein Name:non-structural protein NS1|Gene Symbol:NS1	1	7e-180	62.89%	352
gb:QVN47850_1_2368_3423|ncbiId:QVN47850_1_2368_3423.1|Organism:Saint Louis encephalitis virus|Strain Name:5356|Protein Name:non-structural protein NS1|Gene Symbol:NS1	1	2e-179	62.89%	352
gb:253508839_2466_3521|ncbiId:253508839_2466_3521.1|Organism:St. Louis encephalitis virus|Strain Name:79V-2533|Protein Name:non-structural protein NS1|Gene Symbol:NS1	1	2e-179	62.89%	352
gb:QVN47789_1_2368_3423|ncbiId:QVN47789_1_2368_3423.1|Organism:Saint Louis encephalitis virus|Strain Name:3472|Protein Name:non-structural protein NS1|Gene Symbol:NS1	1	2e-179	62.89%	352
gb:QVN47782_1_2368_3423|ncbiId:QVN47782_1_2368_3423.1|Organism:Saint Louis encephalitis virus|Strain Name:3158|Protein Name:non-structural protein NS1|Gene Symbol:NS1	1	2e-179	62.89%	352
gb:QVN47885_1_2368_3423|ncbiId:QVN47885_1_2368_3423.1|Organism:Saint Louis encephalitis virus|Strain Name:6D56|Protein Name:non-structural protein NS1|Gene Symbol:NS1	1	3e-179	62.89%	352
gb:QJW38921_1_2375_3430|ncbiId:QJW38921_1_2375_3430.1|Organism:Saint Louis encephalitis virus|Strain Name:ID17|Protein Name:non-structural protein NS1|Gene Symbol:NS1	1	3e-179	62.89%	352
gb:QVN47806_1_2368_3423|ncbiId:QVN47806_1_2368_3423.1|Organism:Saint Louis encephalitis virus|Strain Name:0hPYisVq|Protein Name:non-structural protein NS1|Gene Symbol:NS1	1	3e-179	62.89%	352
gb:QVN47887_1_2368_3423|ncbiId:QVN47887_1_2368_3423.1|Organism:Saint Louis encephalitis virus|Strain Name:5D98|Protein Name:non-structural protein NS1|Gene Symbol:NS1	1	3e-179	62.89%	352
gb:171909201_2466_3521|ncbiId:171909201_2466_3521.1|Organism:St. Louis encephalitis virus|Strain Name:Hubbard|Protein Name:non-structural protein NS1|Gene Symbol:NS1	1	3e-179	62.89%	352
gb:QVN47830_1_2368_3423|ncbiId:QVN47830_1_2368_3423.1|Organism:Saint Louis encephalitis virus|Strain Name:J1IHzDWm|Protein Name:non-structural protein NS1|Gene Symbol:NS1	1	3e-179	62.89%	352
gb:QVN47792_1_2368_3423|ncbiId:QVN47792_1_2368_3423.1|Organism:Saint Louis encephalitis virus|Strain Name:udqWqPW5|Protein Name:non-structural protein NS1|Gene Symbol:NS1	1	4e-179	62.89%	352
gb:QVN47802_1_2368_3423|ncbiId:QVN47802_1_2368_3423.1|Organism:Saint Louis encephalitis virus|Strain Name:dXKyQ7fA|Protein Name:non-structural protein NS1|Gene Symbol:NS1	1	4e-179	62.89%	352
gb:QJW38942_1_2466_3521|ncbiId:QJW38942_1_2466_3521.1|Organism:Saint Louis encephalitis virus|Strain Name:BFS1750|Protein Name:non-structural protein NS1|Gene Symbol:NS1	1	4e-179	62.89%	352
gb:QJD26115_1_2447_3502|ncbiId:QJD26115_1_2447_3502.1|Organism:Saint Louis encephalitis virus|Strain Name:SLEV/GIII/BuenosAires/Arg/001/2013|Protein Name:non-structural protein NS1|Gene Symbol:NS1	1	4e-179	62.89%	352
gb:1003093466_2466_3521|ncbiId:1003093466_2466_3521.1|Organism:St. Louis encephalitis virus|Strain Name:RT 121B|Protein Name:non-structural protein NS1|Gene Symbol:NS1	1	4e-179	62.89%	352
gb:QVN47827_1_2368_3423|ncbiId:QVN47827_1_2368_3423.1|Organism:Saint Louis encephalitis virus|Strain Name:Cl5JARkA|Protein Name:non-structural protein NS1|Gene Symbol:NS1	1	4e-179	62.89%	352
gb:719232360_2461_3516|ncbiId:719232360_2461_3516.1|Organism:St. Louis encephalitis virus|Strain Name:BeH355964|Protein Name:non-structural protein NS1|Gene Symbol:NS1	1	5e-179	62.89%	352
gb:QVN47844_1_2368_3423|ncbiId:QVN47844_1_2368_3423.1|Organism:Saint Louis encephalitis virus|Strain Name:56|Protein Name:non-structural protein NS1|Gene Symbol:NS1	1	5e-179	62.89%	352
gb:559774677_2444_3499|ncbiId:559774677_2444_3499.1|Organism:St. Louis encephalitis virus|Strain Name:FLU3632|Protein Name:non-structural protein NS1|Gene Symbol:NS1	1	5e-179	62.89%	352
gb:253508837_2466_3521|ncbiId:253508837_2466_3521.1|Organism:St. Louis encephalitis virus|Strain Name:CbaAr-4005|Protein Name:non-structural protein NS1|Gene Symbol:NS1	1	5e-179	62.89%	352
gb:QVN47841_1_2368_3423|ncbiId:QVN47841_1_2368_3423.1|Organism:Saint Louis encephalitis virus|Strain Name:G937|Protein Name:non-structural protein NS1|Gene Symbol:NS1	1	5e-179	62.89%	352
gb:QJW38941_1_2438_3493|ncbiId:QJW38941_1_2438_3493.1|Organism:Saint Louis encephalitis virus|Strain Name:LA-01-4278|Protein Name:non-structural protein NS1|Gene Symbol:NS1	1	7e-179	62.89%	352
gb:QVN47863_1_2368_3423|ncbiId:QVN47863_1_2368_3423.1|Organism:Saint Louis encephalitis virus|Strain Name:3A73|Protein Name:non-structural protein NS1|Gene Symbol:NS1	1	7e-179	62.89%	352
gb:ARR96288_1_2466_3521|ncbiId:ARR96288_1_2466_3521.1|Organism:St. Louis encephalitis virus|Strain Name:USA/CA/2016/human/UC-1|Protein Name:non-structural protein NS1|Gene Symbol:NS1	1	8e-179	62.89%	352
gb:QVN47828_1_2368_3423|ncbiId:QVN47828_1_2368_3423.1|Organism:Saint Louis encephalitis virus|Strain Name:bFd9N7qw|Protein Name:non-structural protein NS1|Gene Symbol:NS1	1	9e-179	62.89%	352
gb:QVN47808_1_2368_3423|ncbiId:QVN47808_1_2368_3423.1|Organism:Saint Louis encephalitis virus|Strain Name:qWYNXzzg|Protein Name:non-structural protein NS1|Gene Symbol:NS1	1	1e-178	62.89%	352
gb:QVN47796_1_2368_3423|ncbiId:QVN47796_1_2368_3423.1|Organism:Saint Louis encephalitis virus|Strain Name:ujdnAgDh|Protein Name:non-structural protein NS1|Gene Symbol:NS1	1	1e-178	62.89%	352
gb:QVN47784_1_2368_3423|ncbiId:QVN47784_1_2368_3423.1|Organism:Saint Louis encephalitis virus|Strain Name:4073|Protein Name:non-structural protein NS1|Gene Symbol:NS1	1	1e-178	62.89%	352
gb:QVN47852_1_2368_3423|ncbiId:QVN47852_1_2368_3423.1|Organism:Saint Louis encephalitis virus|Strain Name:2A84|Protein Name:non-structural protein NS1|Gene Symbol:NS1	1	2e-178	62.89%	352
gb:86212473_2443_3498|ncbiId:86212473_2443_3498.1|Organism:St. Louis encephalitis virus|Strain Name:MSI-7|Protein Name:non-structural protein NS1|Gene Symbol:NS1	1	2e-178	62.89%	352
gb:QVN47851_1_2368_3423|ncbiId:QVN47851_1_2368_3423.1|Organism:Saint Louis encephalitis virus|Strain Name:4272|Protein Name:non-structural protein NS1|Gene Symbol:NS1	1	2e-178	62.89%	352
gb:QVN47861_1_2368_3423|ncbiId:QVN47861_1_2368_3423.1|Organism:Saint Louis encephalitis virus|Strain Name:X652|Protein Name:non-structural protein NS1|Gene Symbol:NS1	1	6e-178	62.89%	352
gb:QVN47786_1_2368_3423|ncbiId:QVN47786_1_2368_3423.1|Organism:Saint Louis encephalitis virus|Strain Name:4455|Protein Name:non-structural protein NS1|Gene Symbol:NS1	1	7e-179	62.61%	352
gb:QVN47886_1_2368_3423|ncbiId:QVN47886_1_2368_3423.1|Organism:Saint Louis encephalitis virus|Strain Name:8D58|Protein Name:non-structural protein NS1|Gene Symbol:NS1	1	1e-178	62.61%	352
gb:QVN47815_1_2368_3423|ncbiId:QVN47815_1_2368_3423.1|Organism:Saint Louis encephalitis virus|Strain Name:xdVKzjJ2|Protein Name:non-structural protein NS1|Gene Symbol:NS1	1	2e-178	62.61%	352
gb:QVN47819_1_2368_3423|ncbiId:QVN47819_1_2368_3423.1|Organism:Saint Louis encephalitis virus|Strain Name:XIqipGnc|Protein Name:non-structural protein NS1|Gene Symbol:NS1	1	2e-178	62.61%	352
gb:QJW38925_1_2380_3435|ncbiId:QJW38925_1_2380_3435.1|Organism:Saint Louis encephalitis virus|Strain Name:KERN345|Protein Name:non-structural protein NS1|Gene Symbol:NS1	1	2e-178	62.61%	352
gb:QVN47872_1_2368_3423|ncbiId:QVN47872_1_2368_3423.1|Organism:Saint Louis encephalitis virus|Strain Name:X751|Protein Name:non-structural protein NS1|Gene Symbol:NS1	1	2e-178	62.61%	352
gb:QVN47778_1_2368_3423|ncbiId:QVN47778_1_2368_3423.1|Organism:Saint Louis encephalitis virus|Strain Name:2687|Protein Name:non-structural protein NS1|Gene Symbol:NS1	1	3e-178	62.61%	352
gb:QVN47884_1_2368_3423|ncbiId:QVN47884_1_2368_3423.1|Organism:Saint Louis encephalitis virus|Strain Name:0E14|Protein Name:non-structural protein NS1|Gene Symbol:NS1	1	3e-178	62.61%	352
gb:QVN47876_1_2368_3423|ncbiId:QVN47876_1_2368_3423.1|Organism:Saint Louis encephalitis virus|Strain Name:9A09|Protein Name:non-structural protein NS1|Gene Symbol:NS1	1	3e-178	62.61%	352
gb:QVN47787_1_2368_3423|ncbiId:QVN47787_1_2368_3423.1|Organism:Saint Louis encephalitis virus|Strain Name:3324|Protein Name:non-structural protein NS1|Gene Symbol:NS1	1	4e-178	62.61%	352
gb:QVN47820_1_2368_3423|ncbiId:QVN47820_1_2368_3423.1|Organism:Saint Louis encephalitis virus|Strain Name:EMP6om9l|Protein Name:non-structural protein NS1|Gene Symbol:NS1	1	4e-178	62.61%	352
gb:QVN47871_1_2368_3423|ncbiId:QVN47871_1_2368_3423.1|Organism:Saint Louis encephalitis virus|Strain Name:Z162|Protein Name:non-structural protein NS1|Gene Symbol:NS1	1	4e-178	62.61%	352
gb:QVN47794_1_2368_3423|ncbiId:QVN47794_1_2368_3423.1|Organism:Saint Louis encephalitis virus|Strain Name:rHqv8G4p|Protein Name:non-structural protein NS1|Gene Symbol:NS1	1	7e-178	62.61%	352
gb:344221823_2466_3521|ncbiId:344221823_2466_3521.1|Organism:St. Louis encephalitis virus|Strain Name:Imperial Valley|Protein Name:non-structural protein NS1|Gene Symbol:NS1	1	1e-177	62.61%	352
gb:QVN47868_1_2368_3423|ncbiId:QVN47868_1_2368_3423.1|Organism:Saint Louis encephalitis virus|Strain Name:Z132|Protein Name:non-structural protein NS1|Gene Symbol:NS1	1	1e-177	62.61%	352
gb:QVN47859_1_2368_3423|ncbiId:QVN47859_1_2368_3423.1|Organism:Saint Louis encephalitis virus|Strain Name:X575|Protein Name:non-structural protein NS1|Gene Symbol:NS1	1	2e-177	62.61%	352
gb:QVN47849_1_2368_3423|ncbiId:QVN47849_1_2368_3423.1|Organism:Saint Louis encephalitis virus|Strain Name:5760|Protein Name:non-structural protein NS1|Gene Symbol:NS1	1	2e-177	62.61%	352
gb:QVN47826_1_2368_3423|ncbiId:QVN47826_1_2368_3423.1|Organism:Saint Louis encephalitis virus|Strain Name:kJ5aG818|Protein Name:non-structural protein NS1|Gene Symbol:NS1	1	2e-177	62.61%	352
gb:QVN47860_1_2368_3423|ncbiId:QVN47860_1_2368_3423.1|Organism:Saint Louis encephalitis virus|Strain Name:X871|Protein Name:non-structural protein NS1|Gene Symbol:NS1	1	2e-177	62.61%	352
gb:QVN47842_1_2368_3423|ncbiId:QVN47842_1_2368_3423.1|Organism:Saint Louis encephalitis virus|Strain Name:4255|Protein Name:non-structural protein NS1|Gene Symbol:NS1	1	9e-178	62.32%	352
gb:QVN47823_1_2368_3423|ncbiId:QVN47823_1_2368_3423.1|Organism:Saint Louis encephalitis virus|Strain Name:GfTYotIp|Protein Name:non-structural protein NS1|Gene Symbol:NS1	1	2e-177	62.32%	352
gb:QVN47878_1_2368_3423|ncbiId:QVN47878_1_2368_3423.1|Organism:Saint Louis encephalitis virus|Strain Name:3D31|Protein Name:non-structural protein NS1|Gene Symbol:NS1	1	3e-177	62.32%	352
gb:QVN47899_1_2368_3423|ncbiId:QVN47899_1_2368_3423.1|Organism:Saint Louis encephalitis virus|Strain Name:iNdHUy8y|Protein Name:non-structural protein NS1|Gene Symbol:NS1	1	9e-177	62.32%	352
gb:QVN47895_1_2368_3423|ncbiId:QVN47895_1_2368_3423.1|Organism:Saint Louis encephalitis virus|Strain Name:jcFWtjL9|Protein Name:non-structural protein NS1|Gene Symbol:NS1	1	1e-176	62.32%	352
gb:QVN47874_1_2368_3423|ncbiId:QVN47874_1_2368_3423.1|Organism:Saint Louis encephalitis virus|Strain Name:9A07|Protein Name:non-structural protein NS1|Gene Symbol:NS1	1	4e-176	62.32%	352
gb:QVN47845_1_2368_3423|ncbiId:QVN47845_1_2368_3423.1|Organism:Saint Louis encephalitis virus|Strain Name:5730|Protein Name:non-structural protein NS1|Gene Symbol:NS1	0.83	9e-116	62.29%	352
gb:QVN47888_1_2368_3423|ncbiId:QVN47888_1_2368_3423.1|Organism:Saint Louis encephalitis virus|Strain Name:8E88|Protein Name:non-structural protein NS1|Gene Symbol:NS1	0.82	1e-115	62.29%	352
gb:QVN47777_1_2368_3423|ncbiId:QVN47777_1_2368_3423.1|Organism:Saint Louis encephalitis virus|Strain Name:3622|Protein Name:non-structural protein NS1|Gene Symbol:NS1	0.82	1e-115	62.29%	352
gb:QVN47894_1_2368_3423|ncbiId:QVN47894_1_2368_3423.1|Organism:Saint Louis encephalitis virus|Strain Name:Y3tlog3B|Protein Name:non-structural protein NS1|Gene Symbol:NS1	1	3e-175	62.04%	352
gb:QVN47893_1_2368_3423|ncbiId:QVN47893_1_2368_3423.1|Organism:Saint Louis encephalitis virus|Strain Name:cEdbDSdI|Protein Name:non-structural protein NS1|Gene Symbol:NS1	1	3e-175	62.04%	352
gb:QVN47870_1_2368_3423|ncbiId:QVN47870_1_2368_3423.1|Organism:Saint Louis encephalitis virus|Strain Name:X391|Protein Name:non-structural protein NS1|Gene Symbol:NS1	1	1e-175	61.76%	352
gb:444325275_2466_3521|ncbiId:444325275_2466_3521.1|Organism:St. Louis encephalitis virus|Strain Name:Palenque-C475|Protein Name:non-structural protein NS1|Gene Symbol:NS1	1	2e-176	60.62%	352
gb:QVN47882_1_2368_3423|ncbiId:QVN47882_1_2368_3423.1|Organism:Saint Louis encephalitis virus|Strain Name:6D44|Protein Name:non-structural protein NS1|Gene Symbol:NS1	1	1e-166	59.77%	352

## Sheet: Zika Virus
Description	Query Cover	E value	Per. Ident	Acc. Len
gb:AOY08518_2_2453_3508|ncbiId:AOY08518_2_2453_3508.1|Organism:Zika virus|Strain Name:Zika virus/H.sapiens-wt/BRA/2016/FC-6864-URI|Protein Name:nonstructural protein NS1|Gene Symbol:NS1	1	5e-155	55.81%	352
gb:982894595_2490_3545|ncbiId:982894595_2490_3545.1|Organism:Zika virus|Strain Name:Natal RGN|Protein Name:nonstructural protein NS1|Gene Symbol:NS1	1	9e-155	55.81%	352
gb:AQS26816_1_2408_3463|ncbiId:AQS26816_1_2408_3463.1|Organism:Zika virus|Strain Name:ZIKV/Homo_sapiens/Brazil/2016/ZBRX15|Protein Name:nonstructural protein NS1|Gene Symbol:NS1	1	1e-154	55.52%	352
gb:1111251140_2490_3545|ncbiId:1111251140_2490_3545.1|Organism:Zika virus|Strain Name:RIO-BM1|Protein Name:nonstructural protein NS1|Gene Symbol:NS1	1	2e-154	55.52%	352
gb:AQS26800_1_2408_3463|ncbiId:AQS26800_1_2408_3463.1|Organism:Zika virus|Strain Name:ZIKV/Homo_sapiens/Brazil/2016/ZBRC319|Protein Name:nonstructural protein NS1|Gene Symbol:NS1	1	2e-154	55.52%	352
gb:APY24198_1_2418_3473|ncbiId:APY24198_1_2418_3473.1|Organism:Zika virus|Strain Name:BR_SJRP21|Protein Name:nonstructural protein NS1|Gene Symbol:NS1	1	2e-154	55.52%	352
gb:AQS26822_1_2408_3463|ncbiId:AQS26822_1_2408_3463.1|Organism:Zika virus|Strain Name:ZIKV/Homo_sapiens/Brazil/2016/ZBRX127|Protein Name:nonstructural protein NS1|Gene Symbol:NS1	1	2e-154	55.24%	352
gb:975885970_2476_3531|ncbiId:975885970_2476_3531.1|Organism:Zika virus|Strain Name:BeH819966|Protein Name:nonstructural protein NS1|Gene Symbol:NS1	1	2e-154	55.52%	352
gb:1064274702_2481_3536|ncbiId:1064274702_2481_3536.1|Organism:Zika virus|Strain Name:9|Protein Name:nonstructural protein NS1|Gene Symbol:NS1	1	2e-154	55.52%	352
gb:AMQ48982_1_2490_3545|ncbiId:AMQ48982_1_2490_3545.1|Organism:Zika virus|Strain Name:Rio-S1|Protein Name:nonstructural protein NS1|Gene Symbol:NS1	1	3e-154	55.52%	352
gb:AQS26805_1_2408_3463|ncbiId:AQS26805_1_2408_3463.1|Organism:Zika virus|Strain Name:ZIKV/Homo_sapiens/Brazil/2016/ZBRE69|Protein Name:nonstructural protein NS1|Gene Symbol:NS1	1	4e-154	55.52%	352
gb:ARB07939_1_2453_3508|ncbiId:ARB07939_1_2453_3508.1|Organism:Zika virus|Strain Name:Zika virus/H.sapiens-wt/BRA/2016/FC-DQ58D1-PLA|Protein Name:nonstructural protein NS1|Gene Symbol:NS1	1	5e-154	55.52%	352
gb:UHI99938_1_2465_3520|ncbiId:UHI99938_1_2465_3520.1|Organism:Zika virus|Strain Name:GO14|Protein Name:nonstructural protein NS1|Gene Symbol:NS1	1	7e-154	55.52%	352
gb:AZS35339_1_2438_3493|ncbiId:AZS35339_1_2438_3493.1|Organism:Zika virus|Strain Name:AMA13|Protein Name:nonstructural protein NS1|Gene Symbol:NS1	1	9e-154	55.24%	352
gb:969945757_2488_3543|ncbiId:969945757_2488_3543.1|Organism:Zika virus|Strain Name:ZikaSPH2015|Protein Name:nonstructural protein NS1|Gene Symbol:NS1	1	1e-153	55.52%	352
gb:AZS35344_1_2438_3493|ncbiId:AZS35344_1_2438_3493.1|Organism:Zika virus|Strain Name:AMA20|Protein Name:nonstructural protein NS1|Gene Symbol:NS1	1	2e-153	55.52%	352
gb:ASB32509_1_2490_3545|ncbiId:ASB32509_1_2490_3545.1|Organism:Zika virus|Strain Name:PE243|Protein Name:nonstructural protein NS1|Gene Symbol:NS1	1	2e-153	55.52%	352
gb:AZS35334_1_2438_3493|ncbiId:AZS35334_1_2438_3493.1|Organism:Zika virus|Strain Name:AMA2|Protein Name:nonstructural protein NS1|Gene Symbol:NS1	1	3e-153	55.24%	352
gb:1002394025_2458_3513|ncbiId:1002394025_2458_3513.1|Organism:Zika virus|Strain Name:BeH823339|Protein Name:nonstructural protein NS1|Gene Symbol:NS1	1	3e-153	55.24%	352
gb:1026288140_2490_3545|ncbiId:1026288140_2490_3545.1|Organism:Zika virus|Strain Name:ZIKV/H.sapiens/Brazil/PE243/2015|Protein Name:nonstructural protein NS1|Gene Symbol:NS1	1	5e-153	55.52%	352
gb:UHI99941_1_2463_3518|ncbiId:UHI99941_1_2463_3518.1|Organism:Zika virus|Strain Name:GO25|Protein Name:nonstructural protein NS1|Gene Symbol:NS1	1	6e-153	55.24%	352
gb:QLJ57648_1_2448_3503|ncbiId:QLJ57648_1_2448_3503.1|Organism:Zika virus|Strain Name:1524_16|Protein Name:nonstructural protein NS1|Gene Symbol:NS1	0.95	4e-149	55.92%	352
gb:QLJ57650_1_2450_3505|ncbiId:QLJ57650_1_2450_3505.1|Organism:Zika virus|Strain Name:1685_16|Protein Name:nonstructural protein NS1|Gene Symbol:NS1	0.96	8e-149	55.75%	352
gb:UHI99942_1_2463_3518|ncbiId:UHI99942_1_2463_3518.1|Organism:Zika virus|Strain Name:GO24|Protein Name:nonstructural protein NS1|Gene Symbol:NS1	1	1e-136	50.99%	352
gb:UHI99949_1_2466_3521|ncbiId:UHI99949_1_2466_3521.1|Organism:Zika virus|Strain Name:GO50|Protein Name:nonstructural protein NS1|Gene Symbol:NS1	1	1e-131	49.86%	352
gb:UHI99936_1_2463_3518|ncbiId:UHI99936_1_2463_3518.1|Organism:Zika virus|Strain Name:GO10|Protein Name:nonstructural protein NS1|Gene Symbol:NS1	1	6e-131	49.58%	352
gb:UHI99944_1_2463_3518|ncbiId:UHI99944_1_2463_3518.1|Organism:Zika virus|Strain Name:GO31|Protein Name:nonstructural protein NS1|Gene Symbol:NS1	1	1e-130	49.58%	352
gb:UHI99951_1_2463_3518|ncbiId:UHI99951_1_2463_3518.1|Organism:Zika virus|Strain Name:GO53|Protein Name:nonstructural protein NS1|Gene Symbol:NS1	1	1e-130	49.58%	352
gb:QLJ57649_1_2450_3505|ncbiId:QLJ57649_1_2450_3505.1|Organism:Zika virus|Strain Name:1609_16|Protein Name:nonstructural protein NS1|Gene Symbol:NS1	0.95	2e-130	50.89%	352
gb:QLJ57654_1_2449_3504|ncbiId:QLJ57654_1_2449_3504.1|Organism:Zika virus|Strain Name:1860_16|Protein Name:nonstructural protein NS1|Gene Symbol:NS1	0.95	2e-129	50.59%	352
gb:QLJ57651_1_2450_3505|ncbiId:QLJ57651_1_2450_3505.1|Organism:Zika virus|Strain Name:2012_16|Protein Name:nonstructural protein NS1|Gene Symbol:NS1	0.95	8e-129	50.59%	352
gb:QLJ57652_1_2450_3505|ncbiId:QLJ57652_1_2450_3505.1|Organism:Zika virus|Strain Name:1008_16|Protein Name:nonstructural protein NS1|Gene Symbol:NS1	0.95	1e-128	50.30%	352
gb:AOY08534_2_2453_3508|ncbiId:AOY08534_2_2453_3508.1|Organism:Zika virus|Strain Name:Zika virus/H.sapiens-wt/BRA/2016/FC-6696-SER|Protein Name:nonstructural protein NS1|Gene Symbol:NS1	1	1e-127	48.73%	352
gb:ARB07968_1_2452_3507|ncbiId:ARB07968_1_2452_3507.1|Organism:Zika virus|Strain Name:Zika virus/H.sapiens-wt/BRA/2016/FC-DQ122D1-PLA|Protein Name:nonstructural protein NS1|Gene Symbol:NS1	1	2e-127	48.73%	352
gb:AZS35342_1_2438_3493|ncbiId:AZS35342_1_2438_3493.1|Organism:Zika virus|Strain Name:AMA16|Protein Name:nonstructural protein NS1|Gene Symbol:NS1	1	2e-125	48.16%	352
gb:AOY08529_2_2452_3507|ncbiId:AOY08529_2_2452_3507.1|Organism:Zika virus|Strain Name:Zika virus/H.sapiens-wt/BRA/2016/FC-5905-SER|Protein Name:nonstructural protein NS1|Gene Symbol:NS1	0.72	4e-110	58.04%	352
gb:ARB07951_1_2451_3506|ncbiId:ARB07951_1_2451_3506.1|Organism:Zika virus|Strain Name:Zika virus/H.sapiens-wt/BRA/2016/FC-6703-SER|Protein Name:nonstructural protein NS1|Gene Symbol:NS1	1	3e-92	39.66%	352
gb:AQS26811_1_2408_3463|ncbiId:AQS26811_1_2408_3463.1|Organism:Zika virus|Strain Name:ZIKV/Homo_sapiens/Brazil/2016/ZBRX8|Protein Name:nonstructural protein NS1|Gene Symbol:NS1	0.8	3e-83	50.90%	352
gb:UHI99957_1_2463_3518|ncbiId:UHI99957_1_2463_3518.1|Organism:Zika virus|Strain Name:GO70|Protein Name:nonstructural protein NS1|Gene Symbol:NS1	0.62	5e-80	64.16%	352
gb:UHI99939_1_2463_3518|ncbiId:UHI99939_1_2463_3518.1|Organism:Zika virus|Strain Name:GO18|Protein Name:nonstructural protein NS1|Gene Symbol:NS1	0.45	4e-75	65.41%	352
gb:QLJ57653_1_2450_3505|ncbiId:QLJ57653_1_2450_3505.1|Organism:Zika virus|Strain Name:1820_16|Protein Name:nonstructural protein NS1|Gene Symbol:NS1	0.44	3e-74	65.19%	352
gb:AQS26815_1_2408_3463|ncbiId:AQS26815_1_2408_3463.1|Organism:Zika virus|Strain Name:ZIKV/Homo_sapiens/Brazil/2016/ZBRX14|Protein Name:nonstructural protein NS1|Gene Symbol:NS1	0.56	3e-47	47.45%	352
gb:UHI99940_1_2459_3514|ncbiId:UHI99940_1_2459_3514.1|Organism:Zika virus|Strain Name:GO19|Protein Name:nonstructural protein NS1|Gene Symbol:NS1	0.31	2e-25	62.32%	352

## Sheet: Murray Valley Encephalitis Viru
Description	Query Cover	E value	Per. Ident	Acc. Len
gb:QHQ71215_1_2473_3528|ncbiId:QHQ71215_1_2473_3528.1|Organism:Murray Valley encephalitis virus|Strain Name:VIDRL_MVE_070418|Protein Name:NS1|Gene Symbol:NS1	1	0.0	64.59%	352
gb:641387142_2476_3531|ncbiId:641387142_2476_3531.1|Organism:Murray Valley encephalitis virus|Strain Name:MK6684|Protein Name:NS1|Gene Symbol:NS1	1	0.0	64.59%	352
gb:1133564672_2475_3530|ncbiId:1133564672_2475_3530.1|Organism:Murray Valley encephalitis virus|Strain Name:Canada/human/2011|Protein Name:NS1|Gene Symbol:NS1	1	0.0	64.59%	352
gb:571061293_2475_3530|ncbiId:571061293_2475_3530.1|Organism:Murray Valley encephalitis virus|Strain Name:MVE-1-51-D10|Protein Name:NS1|Gene Symbol:NS1	1	0.0	64.59%	352
gb:571061295_2475_3530|ncbiId:571061295_2475_3530.1|Organism:Murray Valley encephalitis virus|Strain Name:MVE-1-51-CD8|Protein Name:NS1|Gene Symbol:NS1	1	0.0	64.59%	352
gb:571061291_2475_3530|ncbiId:571061291_2475_3530.1|Organism:Murray Valley encephalitis virus|Strain Name:MVE-1-51-C10|Protein Name:NS1|Gene Symbol:NS1	1	0.0	64.59%	352
gb:QHQ71216_1_2473_3683|ncbiId:QHQ71216_1_2473_3683.1|Organism:Murray Valley encephalitis virus|Strain Name:VIDRL_MVE_070418|Protein Name:NS1' protein|Gene Symbol:NS1'	1	1e-180	64.59%	404
gb:QHQ71216|ncbiId:QHQ71216.1|Organism:Murray Valley encephalitis virus|Strain Name:VIDRL_MVE_070418|Protein Name:truncated polyprotein	1	4e-173	64.59%	1197
gb:QHQ71215|ncbiId:QHQ71215.1|Organism:Murray Valley encephalitis virus|Strain Name:VIDRL_MVE_070418|Protein Name:polyprotein	1	8e-167	64.59%	3434
gb:APW77688|ncbiId:APW77688.1|UniProtKB:A0A1P8L152|Organism:Murray Valley encephalitis virus|Strain Name:Canada/human/2011|Protein Name:polyprotein	1	8e-167	64.59%	3434
gb:AIA58169|ncbiId:AIA58169.1|UniProtKB:A0A060A7W3|Organism:Murray Valley encephalitis virus|Strain Name:MK6684|Protein Name:polyprotein	1	1e-166	64.59%	3434
gb:AHF27227|ncbiId:AHF27227.1|UniProtKB:A0A059NTY6|Organism:Murray Valley encephalitis virus|Strain Name:MVE-1-51-D10|Protein Name:polyprotein	1	1e-166	64.59%	3434
gb:AHF27228|ncbiId:AHF27228.1|UniProtKB:A0A059NTV1|Organism:Murray Valley encephalitis virus|Strain Name:MVE-1-51-CD8|Protein Name:polyprotein	1	1e-166	64.59%	3434
gb:AHF27226|ncbiId:AHF27226.1|UniProtKB:A0A023J5I3|Organism:Murray Valley encephalitis virus|Strain Name:MVE-1-51-C10|Protein Name:polyprotein	1	1e-166	64.59%	3434
gb:426270599_2475_3530|ncbiId:426270599_2475_3530.1|Organism:Murray Valley encephalitis virus|Strain Name:V11-10|Protein Name:NS1|Gene Symbol:NS1	1	0.0	64.31%	352
gb:NP_722532|ncbiId:NP_722532.1|Organism:Murray Valley encephalitis virus|Strain Name:MVE-1-51|Protein Name:NS1|Gene Symbol:POLY	1	1e-180	64.31%	352
gb:YP_006485887|ncbiId:YP_006485887.1|Organism:Murray Valley encephalitis virus|Strain Name:MVE-1-51|Protein Name:NS1' protein|Gene Symbol:NS1'	1	3e-179	64.31%	404
gb:YP_006485886|ncbiId:YP_006485886.1|Organism:Murray Valley encephalitis virus|Strain Name:MVE-1-51|Protein Name:truncated polyprotein	1	1e-171	64.31%	1197
gb:AFY22653|ncbiId:AFY22653.1|UniProtKB:K9NRF9|Organism:Murray Valley encephalitis virus|Strain Name:V11-10|Protein Name:polyprotein	1	4e-166	64.31%	3434
gb:NP_051124|ncbiId:NP_051124.1|UniProtKB:P05769|Organism:Murray Valley encephalitis virus|Strain Name:MVE-1-51|Protein Name:polyprotein|Gene Symbol:POLY	1	1e-165	64.31%	3434
gb:AXN90908_1_2473_3528|ncbiId:AXN90908_1_2473_3528.1|Organism:Murray Valley encephalitis virus|Strain Name:VIDRL|Protein Name:NS1|Gene Symbol:NS1	1	0.0	64.02%	352
gb:AXN90908|ncbiId:AXN90908.1|UniProtKB:A0A346G3J9|Organism:Murray Valley encephalitis virus|Strain Name:VIDRL|Protein Name:polyprotein	1	7e-166	64.02%	3434
gb:641387146_2477_3532|ncbiId:641387146_2477_3532.1|Organism:Murray Valley encephalitis virus|Strain Name:OR156|Protein Name:NS1|Gene Symbol:NS1	1	0.0	63.74%	352
gb:571061303_2477_3532|ncbiId:571061303_2477_3532.1|Organism:Murray Valley encephalitis virus|Strain Name:OR156|Protein Name:NS1|Gene Symbol:NS1	1	0.0	63.74%	352
gb:571061299_2477_3532|ncbiId:571061299_2477_3532.1|Organism:Murray Valley encephalitis virus|Strain Name:OR156|Protein Name:NS1|Gene Symbol:NS1	1	0.0	63.74%	352
gb:571061297_2477_3532|ncbiId:571061297_2477_3532.1|Organism:Murray Valley encephalitis virus|Strain Name:OR156|Protein Name:NS1|Gene Symbol:NS1	1	0.0	63.74%	352
gb:AHF27230|ncbiId:AHF27230.1|UniProtKB:A0A059NTV2|Organism:Murray Valley encephalitis virus|Strain Name:OR156|Protein Name:polyprotein	1	5e-166	63.74%	3434
gb:AHF27229|ncbiId:AHF27229.1|UniProtKB:A0A059NTS4|Organism:Murray Valley encephalitis virus|Strain Name:OR156|Protein Name:polyprotein	1	5e-166	63.74%	3434
gb:AHF27232|ncbiId:AHF27232.1|UniProtKB:A0A023J5I4|Organism:Murray Valley encephalitis virus|Strain Name:OR156|Protein Name:polyprotein	1	5e-166	63.74%	3434
gb:AIA58171|ncbiId:AIA58171.1|UniProtKB:A0A059ZZ36|Organism:Murray Valley encephalitis virus|Strain Name:OR156|Protein Name:polyprotein	1	7e-166	63.74%	3434
gb:641387144_2476_3531|ncbiId:641387144_2476_3531.1|Organism:Murray Valley encephalitis virus|Strain Name:NG156|Protein Name:NS1|Gene Symbol:NS1	1	2e-179	63.46%	352
gb:AIA58170|ncbiId:AIA58170.1|UniProtKB:A0A060A2Z6|Organism:Murray Valley encephalitis virus|Strain Name:NG156|Protein Name:polyprotein	1	3e-164	63.46%	3434

## Sheet: Yellow Fever Virus
Description	Query Cover	E value	Per. Ident	Acc. Len
gb:63147729_2454_3509|ncbiId:63147729_2454_3509.1|Organism:Yellow fever virus|Strain Name:Uganda48a|Protein Name:non-structural protein NS1|Gene Symbol:NS1	1	1e-116	42.94%	352
gb:383464628_2453_3508|ncbiId:383464628_2453_3508.1|Organism:Yellow fever virus|Strain Name:BeH394880|Protein Name:non-structural protein NS1|Gene Symbol:NS1	1	3e-116	42.94%	352
gb:AVY51406_1_2454_3509|ncbiId:AVY51406_1_2454_3509.1|Organism:Yellow fever virus|Strain Name:Sudan_M_90-5_TVP_3230|Protein Name:non-structural protein NS1|Gene Symbol:NS1	1	6e-116	42.94%	352
gb:AXP11701_1_2426_3481|ncbiId:AXP11701_1_2426_3481.1|Organism:Yellow fever virus|Strain Name:YF-BJ2|Protein Name:non-structural protein NS1|Gene Symbol:NS1	1	1e-116	42.66%	352
gb:63147727_2455_3510|ncbiId:63147727_2455_3510.1|Organism:Yellow fever virus|Strain Name:Angola71|Protein Name:non-structural protein NS1|Gene Symbol:NS1	1	1e-116	42.66%	352
gb:383464642_2453_3508|ncbiId:383464642_2453_3508.1|Organism:Yellow fever virus|Strain Name:BeH622205|Protein Name:non-structural protein NS1|Gene Symbol:NS1	1	2e-116	42.66%	352
gb:QXU67549_1_2440_3495|ncbiId:QXU67549_1_2440_3495.1|Organism:Yellow fever virus|Strain Name:IQT5591/TVP21819|Protein Name:non-structural protein NS1|Gene Symbol:NS1	1	2e-116	42.66%	352
gb:1024994411_2455_3510|ncbiId:1024994411_2455_3510.1|Organism:Yellow fever virus|Strain Name:CIC4|Protein Name:non-structural protein NS1|Gene Symbol:NS1	1	2e-116	42.66%	352
gb:QEZ88145_1_2311_3366|ncbiId:QEZ88145_1_2311_3366.1|Organism:Yellow fever virus|Strain Name:RJ193|Protein Name:non-structural protein NS1|Gene Symbol:NS1	1	3e-116	42.66%	352
gb:AVQ67777_1_2453_3508|ncbiId:AVQ67777_1_2453_3508.1|Organism:Yellow fever virus|Strain Name:H199|Protein Name:non-structural protein NS1|Gene Symbol:NS1	1	4e-116	42.66%	352
gb:QBK94341_1_2453_3508|ncbiId:QBK94341_1_2453_3508.1|Organism:Yellow fever virus|Strain Name:ABR1005|Protein Name:non-structural protein NS1|Gene Symbol:NS1	1	4e-116	42.66%	352
gb:383464636_2453_3508|ncbiId:383464636_2453_3508.1|Organism:Yellow fever virus|Strain Name:BeH463676|Protein Name:non-structural protein NS1|Gene Symbol:NS1	1	4e-116	42.66%	352
gb:383464632_2453_3508|ncbiId:383464632_2453_3508.1|Organism:Yellow fever virus|Strain Name:BeH422973|Protein Name:non-structural protein NS1|Gene Symbol:NS1	1	5e-116	42.66%	352
gb:586947712_2453_3508|ncbiId:586947712_2453_3508.1|Organism:Yellow fever virus|Strain Name:88/1999|Protein Name:non-structural protein NS1|Gene Symbol:NS1	1	5e-116	42.66%	352
gb:AWB15000_1_2335_3390|ncbiId:AWB15000_1_2335_3390.1|Organism:Yellow fever virus|Strain Name:2841|Protein Name:non-structural protein NS1|Gene Symbol:NS1	1	6e-116	42.66%	352
gb:AWB14996_1_2335_3390|ncbiId:AWB14996_1_2335_3390.1|Organism:Yellow fever virus|Strain Name:2829|Protein Name:non-structural protein NS1|Gene Symbol:NS1	1	6e-116	42.66%	352
gb:383464634_2453_3508|ncbiId:383464634_2453_3508.1|Organism:Yellow fever virus|Strain Name:BeH423602|Protein Name:non-structural protein NS1|Gene Symbol:NS1	1	6e-116	42.66%	352
gb:AWI66416_1_2455_3510|ncbiId:AWI66416_1_2455_3510.1|Organism:Yellow fever virus|Strain Name:Suriname_2017|Protein Name:non-structural protein NS1|Gene Symbol:NS1	1	1e-115	42.66%	352
gb:AMZ00439_1_2441_3496|ncbiId:AMZ00439_1_2441_3496.1|Organism:Yellow fever virus|Strain Name:Ogbomosho|Protein Name:non-structural protein NS1|Gene Symbol:NS1	1	1e-115	42.66%	352
gb:AMZ00441_1_2446_3501|ncbiId:AMZ00441_1_2446_3501.1|Organism:Yellow fever virus|Strain Name:Jose Cachatra|Protein Name:non-structural protein NS1|Gene Symbol:NS1	1	2e-115	42.66%	352
gb:350643444_2454_3509|ncbiId:350643444_2454_3509.1|Organism:Yellow fever virus|Strain Name:Uganda 2010|Protein Name:non-structural protein NS1|Gene Symbol:NS1	1	2e-115	42.66%	352
gb:QEZ88150_1_2311_3366|ncbiId:QEZ88150_1_2311_3366.1|Organism:Yellow fever virus|Strain Name:RJ213|Protein Name:non-structural protein NS1|Gene Symbol:NS1	1	8e-116	42.37%	352
gb:QXU67551_1_2441_3496|ncbiId:QXU67551_1_2441_3496.1|Organism:Yellow fever virus|Strain Name:OBS2240/TVP21821|Protein Name:non-structural protein NS1|Gene Symbol:NS1	1	1e-115	42.37%	352
gb:383464630_2453_3508|ncbiId:383464630_2453_3508.1|Organism:Yellow fever virus|Strain Name:BeH413820|Protein Name:non-structural protein NS1|Gene Symbol:NS1	1	2e-115	42.37%	352
gb:QUW16873_1_2400_3455|ncbiId:QUW16873_1_2400_3455.1|Organism:Yellow fever virus|Strain Name:FNV-NS15|Protein Name:non-structural protein NS1|Gene Symbol:NS1	1	2e-115	42.37%	352
gb:AWF71051_1_2333_3388|ncbiId:AWF71051_1_2333_3388.1|Organism:Yellow fever virus|Strain Name:YFV/Human/Brazil/2017/M35|Protein Name:non-structural protein NS1|Gene Symbol:NS1	1	2e-115	42.37%	352
gb:QUW16864_1_2400_3455|ncbiId:QUW16864_1_2400_3455.1|Organism:Yellow fever virus|Strain Name:FNV-S5|Protein Name:non-structural protein NS1|Gene Symbol:NS1	1	3e-115	42.37%	352
gb:UFA46012_1_2449_3504|ncbiId:UFA46012_1_2449_3504.1|Organism:Yellow fever virus|Strain Name:FVV_HeLa_p5|Protein Name:non-structural protein NS1|Gene Symbol:NS1	1	4e-115	42.37%	352
gb:AWF71091_1_2312_3367|ncbiId:AWF71091_1_2312_3367.1|Organism:Yellow fever virus|Strain Name:YFV/Human/Brazil/2017/4480|Protein Name:non-structural protein NS1|Gene Symbol:NS1	1	4e-115	42.37%	352
gb:AWF71082_1_2312_3367|ncbiId:AWF71082_1_2312_3367.1|Organism:Yellow fever virus|Strain Name:YFV/Human/Brazil/2017/465|Protein Name:non-structural protein NS1|Gene Symbol:NS1	1	5e-115	42.37%	352
gb:AWF71083_1_2311_3366|ncbiId:AWF71083_1_2311_3366.1|Organism:Yellow fever virus|Strain Name:YFV/Human/Brazil/2017/480|Protein Name:non-structural protein NS1|Gene Symbol:NS1	1	6e-115	42.37%	352
gb:AMZ00440_1_2443_3498|ncbiId:AMZ00440_1_2443_3498.1|Organism:Yellow fever virus|Strain Name:M 185 D 160|Protein Name:non-structural protein NS1|Gene Symbol:NS1	1	7e-115	42.37%	352
gb:QCI57002_1_2393_3448|ncbiId:QCI57002_1_2393_3448.1|Organism:Yellow fever virus|Strain Name:3623-1|Protein Name:non-structural protein NS1|Gene Symbol:NS1	1	7e-115	42.37%	352
gb:AWG42197_1_2420_3475|ncbiId:AWG42197_1_2420_3475.1|Organism:Yellow fever virus|Strain Name:Asibi|Protein Name:non-structural protein NS1|Gene Symbol:NS1	1	7e-115	42.37%	352
gb:408684206_2453_3508|ncbiId:408684206_2453_3508.1|Organism:Yellow fever virus|Strain Name:HD117294|Protein Name:non-structural protein NS1|Gene Symbol:NS1	1	9e-115	42.37%	352
gb:256274852_2453_3508|ncbiId:256274852_2453_3508.1|Organism:Yellow fever virus|Strain Name:case #1|Protein Name:non-structural protein NS1|Gene Symbol:NS1	1	1e-114	42.37%	352
gb:QFG76079_1_2354_3409|ncbiId:QFG76079_1_2354_3409.1|Organism:Yellow fever virus|Strain Name:898-X1|Protein Name:non-structural protein NS1|Gene Symbol:NS1	0.96	2e-111	42.35%	352
gb:1024994386_2453_3508|ncbiId:1024994386_2453_3508.1|Organism:Yellow fever virus|Strain Name:CIC2|Protein Name:non-structural protein NS1|Gene Symbol:NS1	1	7e-115	42.09%	352
gb:QBA30232_1_2453_3508|ncbiId:QBA30232_1_2453_3508.1|Organism:Yellow fever virus|Strain Name:YFV_t146a344|Protein Name:non-structural protein NS1|Gene Symbol:NS1	1	1e-114	42.09%	352
gb:QFG76083_1_2361_3416|ncbiId:QFG76083_1_2361_3416.1|Organism:Yellow fever virus|Strain Name:0652X1|Protein Name:non-structural protein NS1|Gene Symbol:NS1	1	4e-114	42.09%	352
gb:QUW16868_1_2400_3455|ncbiId:QUW16868_1_2400_3455.1|Organism:Yellow fever virus|Strain Name:FNV-NS9|Protein Name:non-structural protein NS1|Gene Symbol:NS1	1	1e-113	42.09%	352
gb:AXP11703_1_2407_3462|ncbiId:AXP11703_1_2407_3462.1|Organism:Yellow fever virus|Strain Name:YF-BJ4|Protein Name:non-structural protein NS1|Gene Symbol:NS1	1	1e-113	42.09%	352
gb:QEZ88141_1_2311_3366|ncbiId:QEZ88141_1_2311_3366.1|Organism:Yellow fever virus|Strain Name:RJ184|Protein Name:non-structural protein NS1|Gene Symbol:NS1	1	2e-113	42.09%	352
gb:QEZ88140_1_1905_2960|ncbiId:QEZ88140_1_1905_2960.1|Organism:Yellow fever virus|Strain Name:RJ183|Protein Name:non-structural protein NS1|Gene Symbol:NS1	0.75	5e-84	41.26%	352
gb:AVN89846_1_2194_3249|ncbiId:AVN89846_1_2194_3249.1|Organism:Yellow fever virus|Strain Name:CNFY0323/2016|Protein Name:non-structural protein NS1|Gene Symbol:NS1	0.99	9e-109	41.19%	352
gb:AWF71081_1_2311_3366|ncbiId:AWF71081_1_2311_3366.1|Organism:Yellow fever virus|Strain Name:YFV/Human/Brazil/2017/460|Protein Name:non-structural protein NS1|Gene Symbol:NS1	0.75	8e-83	40.89%	352
gb:AWF71086_1_2311_3366|ncbiId:AWF71086_1_2311_3366.1|Organism:Yellow fever virus|Strain Name:YFV/Human/Brazil/2017/1818|Protein Name:non-structural protein NS1|Gene Symbol:NS1	0.75	8e-83	40.89%	352
gb:AWF71072_1_2333_3388|ncbiId:AWF71072_1_2333_3388.1|Organism:Yellow fever virus|Strain Name:YFV/Human/Brazil/2017/M164|Protein Name:non-structural protein NS1|Gene Symbol:NS1	0.68	3e-71	40.74%	352
gb:ARI48105_1_2386_3441|ncbiId:ARI48105_1_2386_3441.1|Organism:Yellow fever virus|Strain Name:Cahama-C17|Protein Name:non-structural protein NS1|Gene Symbol:NS1	1	2e-108	40.68%	352
gb:AVQ94374_2_2453_3508|ncbiId:AVQ94374_2_2453_3508.1|Organism:Yellow fever virus|Strain Name:H189|Protein Name:non-structural protein NS1|Gene Symbol:NS1	0.7	2e-76	40.64%	352
gb:UJT32141_1_2118_3173|ncbiId:UJT32141_1_2118_3173.1|Organism:Yellow fever virus|Strain Name:VHF-21-014/GHA/Damongo/2021|Protein Name:non-structural protein NS1|Gene Symbol:NS1	1	7e-103	40.11%	352
gb:UJT32143_1_2431_3486|ncbiId:UJT32143_1_2431_3486.1|Organism:Yellow fever virus|Strain Name:VHF-21-037/GHA/Damongo/2021|Protein Name:non-structural protein NS1|Gene Symbol:NS1	1	5e-99	39.55%	352
gb:QZH77078_1_2219_3274|ncbiId:QZH77078_1_2219_3274.1|Organism:Yellow fever virus|Strain Name:SH356755|Protein Name:non-structural protein NS1|Gene Symbol:NS1	0.56	5e-52	38.81%	352
gb:UJT32142_1_2427_3482|ncbiId:UJT32142_1_2427_3482.1|Organism:Yellow fever virus|Strain Name:VHF-21-029/GHA/Daboya/2021|Protein Name:non-structural protein NS1|Gene Symbol:NS1	1	9e-88	37.29%	352
gb:AWF71053_1_1927_2982|ncbiId:AWF71053_1_1927_2982.1|Organism:Yellow fever virus|Strain Name:YFV/Human/Brazil/2017/M43|Protein Name:non-structural protein NS1|Gene Symbol:NS1	0.49	4e-40	36.88%	352
gb:QEZ88147_1_2246_3301|ncbiId:QEZ88147_1_2246_3301.1|Organism:Yellow fever virus|Strain Name:RJ194|Protein Name:non-structural protein NS1|Gene Symbol:NS1	0.43	4e-37	36.77%	352
gb:QEZ88131_1_1905_2960|ncbiId:QEZ88131_1_1905_2960.1|Organism:Yellow fever virus|Strain Name:RJ173|Protein Name:non-structural protein NS1|Gene Symbol:NS1	0.42	7e-35	35.53%	352

## Sheet: Dengue Virus 1
Description	Query Cover	E value	Per. Ident	Acc. Len
gb:211908644_2420_3475|ncbiId:211908644_2420_3475.1|Organism:Dengue virus 1|Strain Name:DF01-HUB01021093|Protein Name:nonstructural protein 1|Gene Symbol:NS1	1	4e-139	50.14%	352
gb:511782627_2420_3475|ncbiId:511782627_2420_3475.1|Organism:Dengue virus 1|Strain Name:12898/BR-PE/10|Protein Name:nonstructural protein 1|Gene Symbol:NS1	1	1e-138	49.86%	352
gb:225690970_2398_3453|ncbiId:225690970_2398_3453.1|Organism:Dengue virus 1|Strain Name:DENV-1/BR/BID-V2401/2008|Protein Name:nonstructural protein 1|Gene Symbol:NS1	1	1e-138	50.14%	352
gb:511782635_2420_3475|ncbiId:511782635_2420_3475.1|Organism:Dengue virus 1|Strain Name:14985/BR-PE/10|Protein Name:nonstructural protein 1|Gene Symbol:NS1	1	2e-138	49.86%	352
gb:511782653_2420_3475|ncbiId:511782653_2420_3475.1|Organism:Dengue virus 1|Strain Name:88463/BR-PE/02|Protein Name:nonstructural protein 1|Gene Symbol:NS1	1	2e-138	49.86%	352
gb:511782651_2420_3475|ncbiId:511782651_2420_3475.1|Organism:Dengue virus 1|Strain Name:75861/BR-PE/01|Protein Name:nonstructural protein 1|Gene Symbol:NS1	1	4e-138	49.58%	352
gb:511782637_2420_3475|ncbiId:511782637_2420_3475.1|Organism:Dengue virus 1|Strain Name:21814/BR-PE/96|Protein Name:nonstructural protein 1|Gene Symbol:NS1	1	4e-138	49.58%	352
gb:225690930_2398_3453|ncbiId:225690930_2398_3453.1|Organism:Dengue virus 1|Strain Name:DENV-1/BR/BID-V2378/2001|Protein Name:nonstructural protein 1|Gene Symbol:NS1	1	6e-138	49.58%	352
gb:511782649_2420_3475|ncbiId:511782649_2420_3475.1|Organism:Dengue virus 1|Strain Name:74488/BR-PE/01|Protein Name:nonstructural protein 1|Gene Symbol:NS1	1	7e-138	49.58%	352
gb:511782647_2420_3475|ncbiId:511782647_2420_3475.1|Organism:Dengue virus 1|Strain Name:70523/BR-PE/00|Protein Name:nonstructural protein 1|Gene Symbol:NS1	1	7e-138	49.58%	352
gb:225690964_2384_3439|ncbiId:225690964_2384_3439.1|Organism:Dengue virus 1|Strain Name:DENV-1/BR/BID-V2398/2007|Protein Name:nonstructural protein 1|Gene Symbol:NS1	1	8e-138	49.58%	352
gb:225690938_2398_3453|ncbiId:225690938_2398_3453.1|Organism:Dengue virus 1|Strain Name:DENV-1/BR/BID-V2384/2003|Protein Name:nonstructural protein 1|Gene Symbol:NS1	1	8e-138	49.58%	352
gb:225690924_2385_3440|ncbiId:225690924_2385_3440.1|Organism:Dengue virus 1|Strain Name:DENV-1/BR/BID-V2374/2000|Protein Name:nonstructural protein 1|Gene Symbol:NS1	1	1e-137	49.58%	352
gb:UDI89627_1_2420_3475|ncbiId:UDI89627_1_2420_3475.1|Organism:Dengue virus 1|Strain Name:DENV1-2_BE_H_584526|Protein Name:nonstructural protein 1|Gene Symbol:NS1	1	1e-137	49.58%	352
gb:511782633_2420_3475|ncbiId:511782633_2420_3475.1|Organism:Dengue virus 1|Strain Name:13861/BR-PE/10|Protein Name:nonstructural protein 1|Gene Symbol:NS1	1	1e-137	49.58%	352
gb:511782639_2420_3475|ncbiId:511782639_2420_3475.1|Organism:Dengue virus 1|Strain Name:40604/BR-PE/97|Protein Name:nonstructural protein 1|Gene Symbol:NS1	1	2e-137	49.29%	352
gb:874527267_2435_3490|ncbiId:874527267_2435_3490.1|Organism:Dengue virus 1|Strain Name:BR/SJRP/1107/2013|Protein Name:nonstructural protein 1|Gene Symbol:NS1	1	2e-137	49.29%	352
gb:263612995_2398_3453|ncbiId:263612995_2398_3453.1|Organism:Dengue virus 1|Strain Name:DENV-1/BR/BID-V3490/2008|Protein Name:nonstructural protein 1|Gene Symbol:NS1	1	3e-137	49.29%	352
gb:225690934_2398_3453|ncbiId:225690934_2398_3453.1|Organism:Dengue virus 1|Strain Name:DENV-1/BR/BID-V2381/2002|Protein Name:nonstructural protein 1|Gene Symbol:NS1	1	3e-137	49.58%	352
gb:225690958_2398_3453|ncbiId:225690958_2398_3453.1|Organism:Dengue virus 1|Strain Name:DENV-1/BR/BID-V2395/2006|Protein Name:nonstructural protein 1|Gene Symbol:NS1	1	3e-137	49.29%	352
gb:QOW96372_1_2326_3381|ncbiId:QOW96372_1_2326_3381.1|Organism:Dengue virus 1|Strain Name:USP-CB-53|Protein Name:nonstructural protein 1|Gene Symbol:NS1	1	4e-137	49.29%	352
gb:874527269_2433_3488|ncbiId:874527269_2433_3488.1|Organism:Dengue virus 1|Strain Name:BR/SJRP/2271/2014|Protein Name:nonstructural protein 1|Gene Symbol:NS1	1	5e-137	49.29%	352
gb:874581184_2438_3493|ncbiId:874581184_2438_3493.1|Organism:Dengue virus 1|Strain Name:BR/SJRP/709/2013|Protein Name:nonstructural protein 1|Gene Symbol:NS1	1	6e-137	49.29%	352
gb:QOW96373_1_2326_3381|ncbiId:QOW96373_1_2326_3381.1|Organism:Dengue virus 1|Strain Name:USP-CB-54|Protein Name:nonstructural protein 1|Gene Symbol:NS1	1	7e-116	44.19%	352

## Sheet: Dengue Virus 2
Description	Query Cover	E value	Per. Ident	Acc. Len
gb:UDI89634_1_2422_3477|ncbiId:UDI89634_1_2422_3477.1|Organism:Dengue virus 2|Strain Name:DENV2-5_SP194589|Protein Name:Nonstructural protein NS1|Gene Symbol:NS1	1	1e-144	52.12%	352
gb:298388351_2400_3455|ncbiId:298388351_2400_3455.1|Organism:Dengue virus 2|Strain Name:DENV-2/BR/BID-V3637/2008|Protein Name:Nonstructural protein NS1|Gene Symbol:NS1	1	3e-144	52.12%	352
gb:482721333_2379_3434|ncbiId:482721333_2379_3434.1|Organism:Dengue virus 2|Strain Name:DGV106|Protein Name:Nonstructural protein NS1|Gene Symbol:NS1	1	3e-144	51.84%	352
gb:225690928_2400_3455|ncbiId:225690928_2400_3455.1|Organism:Dengue virus 2|Strain Name:DENV-2/BR/BID-V2376/2000|Protein Name:Nonstructural protein NS1|Gene Symbol:NS1	1	5e-144	51.84%	352
gb:263613639_2400_3455|ncbiId:263613639_2400_3455.1|Organism:Dengue virus 2|Strain Name:DENV-2/BR/BID-V3644/2008|Protein Name:Nonstructural protein NS1|Gene Symbol:NS1	1	5e-144	51.84%	352
gb:225690940_2390_3445|ncbiId:225690940_2390_3445.1|Organism:Dengue virus 2|Strain Name:DENV-2/BR/BID-V2386/2003|Protein Name:Nonstructural protein NS1|Gene Symbol:NS1	1	5e-144	51.84%	352
gb:511782671_2422_3477|ncbiId:511782671_2422_3477.1|Organism:Dengue virus 2|Strain Name:47913/BR-PE/98|Protein Name:Nonstructural protein NS1|Gene Symbol:NS1	1	5e-144	51.84%	352
gb:225690932_2400_3455|ncbiId:225690932_2400_3455.1|Organism:Dengue virus 2|Strain Name:DENV-2/BR/BID-V2379/2001|Protein Name:Nonstructural protein NS1|Gene Symbol:NS1	1	6e-144	51.84%	352
gb:225690966_2400_3455|ncbiId:225690966_2400_3455.1|Organism:Dengue virus 2|Strain Name:DENV-2/BR/BID-V2399/2007|Protein Name:Nonstructural protein NS1|Gene Symbol:NS1	1	7e-144	51.84%	352
gb:874527271_2488_3543|ncbiId:874527271_2488_3543.1|Organism:Dengue virus 2|Strain Name:BR/SJRP/2298/2014|Protein Name:Nonstructural protein NS1|Gene Symbol:NS1	1	7e-144	51.56%	352
gb:225690948_2400_3455|ncbiId:225690948_2400_3455.1|Organism:Dengue virus 2|Strain Name:DENV-2/BR/BID-V2390/2004|Protein Name:Nonstructural protein NS1|Gene Symbol:NS1	1	7e-144	51.56%	352
gb:QDZ58871_1_2421_3476|ncbiId:QDZ58871_1_2421_3476.1|Organism:Dengue virus 2|Strain Name:BD-RP|Protein Name:Nonstructural protein NS1|Gene Symbol:NS1	1	9e-144	51.56%	352
gb:259496201_2400_3455|ncbiId:259496201_2400_3455.1|Organism:Dengue virus 2|Strain Name:DENV-2/BR/BID-V3486/2008|Protein Name:Nonstructural protein NS1|Gene Symbol:NS1	1	2e-143	51.84%	352
gb:511782655_2422_3477|ncbiId:511782655_2422_3477.1|Organism:Dengue virus 2|Strain Name:13858/BR-PE/10|Protein Name:Nonstructural protein NS1|Gene Symbol:NS1	1	3e-143	51.84%	352
gb:QOW96380_1_2326_3381|ncbiId:QOW96380_1_2326_3381.1|Organism:Dengue virus 2|Strain Name:USP-CB-96|Protein Name:Nonstructural protein NS1|Gene Symbol:NS1	1	3e-143	51.84%	352
gb:874527231_2530_3585|ncbiId:874527231_2530_3585.1|Organism:Dengue virus 2|Strain Name:BR/SJRP/327/2006|Protein Name:Nonstructural protein NS1|Gene Symbol:NS1	1	5e-143	51.27%	352
gb:874527235_2446_3501|ncbiId:874527235_2446_3501.1|Organism:Dengue virus 2|Strain Name:BR/SJRP/567/2012|Protein Name:Nonstructural protein NS1|Gene Symbol:NS1	1	4e-142	50.99%	352

[truncated: 4 more sheets: Dengue Virus 3, Dengue Virus 4, Japanese Encephalitis Virus , Cacipacoré Virus]
